# Supplementary material for: Pamufetinib (TAS-115) for chronic fibrosing interstitial lung diseases with a progressive phenotype: a double-blind, multicenter, phase 2b clinical trial
Source: Am J Respir Crit Care Med. 2026 Mar 22;212(8):1770–7. doi: 10.1093/ajrccm/aamag125 (PMC13424673; doi:10.1093/ajrccm/aamag125)
Supplement: aamag125_Supplementary_Data [file aamag125_supplementary_data.zip]

Archive with 3 entries (3 files):
- coi_disclosure_all authors.pdf
- Okuda_et_al_editable_figures_supp.pdf
- Okuda_et_al_online_supplement.docx
